# Supplementary material for: Promoter of Cassava MeAHL31 Responds to Diverse Abiotic Stresses and Hormone Signals in Transgenic Arabidopsis
Source: Int J Mol Sci. 2024 Jul 14;25(14):7714. doi: 10.3390/ijms25147714 (PMC11276720; doi:10.3390/ijms25147714)
Supplement: Supplementary file 1 [file ijms-25-07714-s001.zip]

Archive with 3 entries (3 files):
- Supplementary Figures.pdf
- Table S1.xlsx
- Table S2 .xlsx
