# Supplementary material for: Promoter of Cassava MeAHL31 Responds to Diverse Abiotic Stresses and Hormone Signals in Transgenic Arabidopsis
Source: Int J Mol Sci. 2024 Jul 14;25(14):7714. doi: 10.3390/ijms25147714 (PMC11276720; doi:10.3390/ijms25147714)
Supplement: Supplementary file 1 [file ijms-25-07714-s001.zip › Table S1.xlsx]

## Sheet: plantCARE_output_PlantCARE_1217
Table S1. All cis-acting regulatory elements were identified in MeAHL31 promoter.
MeAHL31	CGTCA-motif	CGTCA	1219	5	-	Hordeum vulgare	cis-acting regulatory element involved in the MeJA-responsiveness
MeAHL31	GARE-motif	TCTGTTG	583	7	-	Brassica oleracea	gibberellin-responsive element
MeAHL31	WRE3	CCACCT	7	6	-	Pisum sativum
MeAHL31	G-box	TACGTG	707	6	-	Arabidopsis thaliana	cis-acting regulatory element involved in light responsiveness
MeAHL31	Gap-box	CAAATGAA(A/G)A	665	9.5	-	Arabidopsis thaliana	part of a light responsive element
MeAHL31	Myc	TCTCTTA	1077	7	-	Arabidopsis thaliana
MeAHL31	MYB-like sequence	TAACCA	324	6	-	Arabidopsis thaliana
MeAHL31	MYB-like sequence	TAACCA	834	6	-	Arabidopsis thaliana
MeAHL31	MYB-like sequence	TAACCA	888	6	-	Arabidopsis thaliana
MeAHL31	MRE	AACCTAA	194	7	+	Petroselinum crispum	MYB binding site involved in light responsiveness
MeAHL31		motif_sequence	358	4	-	organism	short_function
MeAHL31		motif_sequence	398	4	-	organism	short_function
MeAHL31		motif_sequence	412	4	+	organism	short_function
MeAHL31		motif_sequence	444	4	+	organism	short_function
MeAHL31		motif_sequence	564	4	-	organism	short_function
MeAHL31		motif_sequence	664	4	+	organism	short_function
MeAHL31		motif_sequence	1085	4	+	organism	short_function
MeAHL31		motif_sequence	1135	4	+	organism	short_function
MeAHL31	ABRE3a	TACGTG	707	6	-	Zea mays
MeAHL31	I-box	TAGATAACC	835	9	-	Pisum sativum	part of a light responsive element
MeAHL31	I-box	ccttatcct	1021	9	-	Arabidopsis thaliana	part of a light responsive element
MeAHL31	I-box	gGATAAGGTG	1022	9	+	Zea mays	part of a light responsive element
MeAHL31	GATA-motif	AAGGATAAGG	1020	10	+	Solanum tuberosum	part of a light responsive element
MeAHL31	ACE	CTAACGTATT	153	9	+	Petroselinum crispum	cis-acting element involved in light responsiveness
MeAHL31	ACE	CTAACGTATT	697	10	+	Petroselinum crispum	cis-acting element involved in light responsiveness
MeAHL31	Unnamed__4	CTCC	68	4	-	Petroselinum hortense
MeAHL31	Unnamed__4	CTCC	301	4	-	Petroselinum hortense
MeAHL31	Unnamed__4	CTCC	417	4	+	Petroselinum hortense
MeAHL31	Unnamed__4	CTCC	424	4	-	Petroselinum hortense
MeAHL31	Unnamed__4	CTCC	561	4	-	Petroselinum hortense
MeAHL31	Unnamed__4	CTCC	1196	4	-	Petroselinum hortense
MeAHL31	ABRE4	CACGTA	707	6	+	Zea mays
MeAHL31	AAGAA-motif	GAAAGAA	1256	7	-	Avena sativa
MeAHL31	AAGAA-motif	GAAAGAA	1260	7	-	Avena sativa
MeAHL31	AAGAA-motif	GAAAGAA	1264	7	-	Avena sativa
MeAHL31	AAGAA-motif	GAAAGAA	1268	7	-	Avena sativa
MeAHL31	TATA-box	TATAAATA	41	8	-	Daucus carota	core promoter element around -30 of transcription start
MeAHL31	TATA-box	TATAAAT	42	7	-	Brassica juncea	core promoter element around -30 of transcription start
MeAHL31	TATA-box	TATAAA	43	6	-	Helianthus annuus	core promoter element around -30 of transcription start
MeAHL31	TATA-box	TATAA	44	5	-	Arabidopsis thaliana	core promoter element around -30 of transcription start
MeAHL31	TATA-box	TATA	45	4	+	Arabidopsis thaliana	core promoter element around -30 of transcription start
MeAHL31	TATA-box	ATTATA	56	6	+	Brassica napus	core promoter element around -30 of transcription start
MeAHL31	TATA-box	TATAA	57	5	-	Arabidopsis thaliana	core promoter element around -30 of transcription start
MeAHL31	TATA-box	TATA	58	4	+	Arabidopsis thaliana	core promoter element around -30 of transcription start
MeAHL31	TATA-box	TATATTTATATTT	82	12	-	Avena sativa	core promoter element around -30 of transcription start
MeAHL31	TATA-box	ATATAT	84	6	+	Brassica napus	core promoter element around -30 of transcription start
MeAHL31	TATA-box	TATATA	85	6	+	Arabidopsis thaliana	core promoter element around -30 of transcription start
MeAHL31	TATA-box	ATATAT	86	6	+	Brassica napus	core promoter element around -30 of transcription start
MeAHL31	TATA-box	TATATA	87	6	+	Arabidopsis thaliana	core promoter element around -30 of transcription start
MeAHL31	TATA-box	ATATAT	88	6	+	Brassica napus	core promoter element around -30 of transcription start
MeAHL31	TATA-box	TATATA	89	6	+	Arabidopsis thaliana	core promoter element around -30 of transcription start
MeAHL31	TATA-box	ATATAT	90	6	+	Brassica napus	core promoter element around -30 of transcription start
MeAHL31	TATA-box	TATA	91	4	+	Arabidopsis thaliana	core promoter element around -30 of transcription start
MeAHL31	TATA-box	ATTATA	135	6	+	Brassica napus	core promoter element around -30 of transcription start
MeAHL31	TATA-box	TATAA	136	5	-	Arabidopsis thaliana	core promoter element around -30 of transcription start
MeAHL31	TATA-box	TATA	137	4	+	Arabidopsis thaliana	core promoter element around -30 of transcription start
MeAHL31	TATA-box	TATAAAT	141	7	-	Brassica juncea	core promoter element around -30 of transcription start
MeAHL31	TATA-box	TATAAA	142	6	-	Helianthus annuus	core promoter element around -30 of transcription start
MeAHL31	TATA-box	TATAA	143	5	-	Arabidopsis thaliana	core promoter element around -30 of transcription start
MeAHL31	TATA-box	TATA	144	4	+	Arabidopsis thaliana	core promoter element around -30 of transcription start
MeAHL31	TATA-box	TACAAAA	149	7	-	Oryza sativa	core promoter element around -30 of transcription start
MeAHL31	TATA-box	ATATAA	231	6	+	Brassica oleracea	core promoter element around -30 of transcription start
MeAHL31	TATA-box	TATA	232	4	+	Arabidopsis thaliana	core promoter element around -30 of transcription start
MeAHL31	TATA-box	ATATAT	258	6	+	Brassica napus	core promoter element around -30 of transcription start
MeAHL31	TATA-box	TATA	259	4	+	Arabidopsis thaliana	core promoter element around -30 of transcription start
MeAHL31	TATA-box	TATA	284	4	+	Arabidopsis thaliana	core promoter element around -30 of transcription start
MeAHL31	TATA-box	TACAAAA	364	7	+	Oryza sativa	core promoter element around -30 of transcription start
MeAHL31	TATA-box	TATA	463	4	+	Arabidopsis thaliana	core promoter element around -30 of transcription start
MeAHL31	TATA-box	TATA	690	4	-	Arabidopsis thaliana	core promoter element around -30 of transcription start
MeAHL31	TATA-box	TATAAA	1073	6	-	Helianthus annuus	core promoter element around -30 of transcription start
MeAHL31	TATA-box	TATAA	1074	5	-	Arabidopsis thaliana	core promoter element around -30 of transcription start
MeAHL31	TATA-box	TATA	1075	4	-	Arabidopsis thaliana	core promoter element around -30 of transcription start
MeAHL31	TATA-box	ATTATA	1120	6	+	Brassica napus	core promoter element around -30 of transcription start
MeAHL31	TATA-box	TATAA	1121	5	-	Arabidopsis thaliana	core promoter element around -30 of transcription start
MeAHL31	TATA-box	TATA	1122	4	-	Arabidopsis thaliana	core promoter element around -30 of transcription start
MeAHL31	TATA-box	TATA	1129	4	-	Arabidopsis thaliana	core promoter element around -30 of transcription start
MeAHL31	ABRE	ACGTG	707	5	-	Arabidopsis thaliana	cis-acting element involved in the abscisic acid responsiveness
MeAHL31	TGACG-motif	TGACG	1219	5	+	Hordeum vulgare	cis-acting regulatory element involved in the MeJA-responsiveness
MeAHL31	TATA	TATAAAAT	58	8	+	Arabidopsis thaliana
MeAHL31	ARE	AAACCA	436	6	+	Zea mays	cis-acting regulatory element essential for the anaerobic induction
MeAHL31	ARE	AAACCA	754	6	-	Zea mays	cis-acting regulatory element essential for the anaerobic induction
MeAHL31	ARE	AAACCA	828	6	-	Zea mays	cis-acting regulatory element essential for the anaerobic induction
MeAHL31	ARE	AAACCA	995	6	-	Zea mays	cis-acting regulatory element essential for the anaerobic induction
MeAHL31	MYB	TAACCA	324	6	-	Arabidopsis thaliana
MeAHL31	MYB	CAACCA	349	6	-	Arabidopsis thaliana
MeAHL31	MYB	CAACAG	583	6	+	Arabidopsis thaliana
MeAHL31	MYB	TAACCA	834	6	-	Arabidopsis thaliana
MeAHL31	MYB	TAACCA	888	6	-	Arabidopsis thaliana
MeAHL31	Myb-binding site	CAACAG	583	6	+	Nicotiana tabacum
MeAHL31	Myb	CAACTG	973	6	-	Arabidopsis thaliana
MeAHL31	GT1-motif	GGTTAA	325	6	+	Arabidopsis thaliana	light responsive element
MeAHL31	MBS	CAACTG	973	6	-	Arabidopsis thaliana	MYB binding site involved in drought-inducibility
MeAHL31	as-1	TGACG	1219	5	+	Arabidopsis thaliana
MeAHL31	MYC	CATTTG	24	6	+	Arabidopsis thaliana
MeAHL31	MYC	CATTTG	184	6	-	Arabidopsis thaliana
MeAHL31	MYC	CATTTG	644	6	+	Arabidopsis thaliana
MeAHL31	MYC	CATTTG	669	6	+	Arabidopsis thaliana
MeAHL31	MYC	CATGTG	927	6	+	Arabidopsis thaliana
MeAHL31	box S	AGCCACC	8	7	-	Arabidopsis thaliana
MeAHL31	CAAT-box	CAAAT	25	5	-	Pisum sativum	common cis-acting element in promoter and enhancer regions
MeAHL31	CAAT-box	CCCAATTT	62	8	-	Arabidopsis thaliana	common cis-acting element in promoter and enhancer regions
MeAHL31	CAAT-box	CCAAT	64	5	-	Arabidopsis thaliana	common cis-acting element in promoter and enhancer regions
MeAHL31	CAAT-box	CAAAT	184	5	+	Pisum sativum	common cis-acting element in promoter and enhancer regions
MeAHL31	CAAT-box	CCAAT	322	5	-	Arabidopsis thaliana	common cis-acting element in promoter and enhancer regions
MeAHL31	CAAT-box	CAAT	623	4	+	Nicotiana glutinosa
MeAHL31	CAAT-box	CAAAT	645	5	-	Pisum sativum	common cis-acting element in promoter and enhancer regions
MeAHL31	CAAT-box	CAAAT	670	5	-	Pisum sativum	common cis-acting element in promoter and enhancer regions
MeAHL31	CAAT-box	CAAAT	761	5	-	Pisum sativum	common cis-acting element in promoter and enhancer regions
MeAHL31	CAAT-box	CCAAT	772	5	-	Arabidopsis thaliana	common cis-acting element in promoter and enhancer regions
MeAHL31	CAAT-box	CCAAT	797	5	-	Arabidopsis thaliana	common cis-acting element in promoter and enhancer regions
MeAHL31	CAAT-box	CCAAT	826	5	-	Arabidopsis thaliana	common cis-acting element in promoter and enhancer regions
MeAHL31	CAAT-box	CAAAT	875	5	-	Pisum sativum	common cis-acting element in promoter and enhancer regions
MeAHL31	CAAT-box	CAAAT	1056	5	-	Pisum sativum	common cis-acting element in promoter and enhancer regions
MeAHL31	CAAT-box	CAAT	1133	4	+	Nicotiana glutinosa
MeAHL31	CAAT-box	CAAT	1203	4	-	Nicotiana glutinosa
MeAHL31	CAAT-box	CAAAT	1212	5	+	Pisum sativum	common cis-acting element in promoter and enhancer regions
MeAHL31	AT~TATA-box	TATATA	85	6	+	Arabidopsis thaliana
MeAHL31	AT~TATA-box	TATATA	87	6	+	Arabidopsis thaliana
MeAHL31	AT~TATA-box	TATATA	89	6	+	Arabidopsis thaliana
MeAHL31	Box 4	ATTAAT	177	6	+	Petroselinum crispum	part of a conserved DNA module involved in light responsiveness
MeAHL31	Box 4	ATTAAT	202	6	+	Petroselinum crispum	part of a conserved DNA module involved in light responsiveness
MeAHL31	Box 4	ATTAAT	236	6	+	Petroselinum crispum	part of a conserved DNA module involved in light responsiveness
MeAHL31	Box 4	ATTAAT	240	6	+	Petroselinum crispum	part of a conserved DNA module involved in light responsiveness
