# Supplementary material for: Promoter of Cassava MeAHL31 Responds to Diverse Abiotic Stresses and Hormone Signals in Transgenic Arabidopsis
Source: Int J Mol Sci. 2024 Jul 14;25(14):7714. doi: 10.3390/ijms25147714 (PMC11276720; doi:10.3390/ijms25147714)
Supplement: Supplementary file 1 [file ijms-25-07714-s001.zip › Table S2 .xlsx]

## Sheet: Sheet1
Table S2. List of primers used in this study.
Primer name	Purpose
	Specific primers used for qRT-PCR
qMeAHL31-F	AGCAGGAAGGCTCGCAATT
qMeAHL31-R	GAGGACCCCAGAACATCTCAT
MeTublin-F	ACATTGTTCTTAGTGGTGGCT
MeTublin-R	CTGTTGGAAGGTGCTGAG
MeActin-F	GGAATGGTGAAGGCTGGGTTTGC
MeActin-R	AGTTGCTGACAATACCATGCTCA
	Primers used for promoter cloning
proMeAHL31-F	TAGCATCAGGTGGCTTAGCA
proMeAHL31-R	GTTTGATTCCAGACAGCAGA
